# Supplementary material for: Parametric Studies and Semi-Continuous Harvesting Strategies for Enhancing CO2 Bio-Fixation Rate and High-Density Biomass Production Using Adaptive Laboratory-Evolved Chlorella vulgaris
Source: Microorganisms. 2026 Jan 30;14(2):324. doi: 10.3390/microorganisms14020324 (PMC12943192; doi:10.3390/microorganisms14020324)
Supplement: Supplementary file 1 [file microorganisms-14-00324-s001.zip]

Archive with 1 entries (1 files):
- microorganisms-4077494-supplementary.pdf
